# Supplementary material for: The Influence of Interpersonal Behaviors and Population Density on Grip Strength of Elderly People: An Analysis of the Direct vs. Indirect Effects via Social Participation
Source: Front Public Health. 2021 Dec 10;9:755695. doi: 10.3389/fpubh.2021.755695 (PMC8702431; doi:10.3389/fpubh.2021.755695)
Supplement: Supplementary file 1 [file Data_Sheet_1.XLSX]

## Sheet: TOTALSAT
Variable	Obs	Mean	Std. Dev.	Min	Max		Variable	Obs	Mean	Std. Dev.	Min	Max		Variable	Obs	Mean	Std. Dev.	Min	Max
grip27q	7807	4.73293	2.28234	1	7		grip27q	8064	3.42237	1.57666	1	7		grip27q	15871	4.06704	2.06264	1	7
zone1	7807	5.82298	1.99902	1	7		zone1	8064	5.81498	1.99211	1	7		zone1	15871	5.81891	1.99545	1	7
age	7807	62.8934	8.93348	50	94		age	8064	62.7514	9.25429	50	105		age	15871	62.8212	9.09788	50	105
age7q	7807	4.15499	1.90978	1	7		age7q	8064	4.09573	1.91608	1	7		age7q	15871	4.12488	1.91315	1	7
mphyact7	7807	2.30665	2.36882	1	7		mphyact7	8064	2.45957	2.43611	1	7		mphyact7	15871	2.38435	2.40438	1	7
lphyact7	7807	2.75996	2.37229	1	7		lphyact7	8064	2.75025	2.36968	1	7		lphyact7	15871	2.75502	2.37089	1	7
phyac5	7807	2.65377	0.93575	2	7		phyac5	8064	2.81225	1.18476	2	7		phyac5	15871	2.73429	1.07244	2	7
leisu17q	7807	3.17907	2.43284	1	7		leisu17q	8064	2.97805	2.38482	1	7		leisu17q	15871	3.07693	2.41058	1	7
leisu47q	7807	1.11067	0.807376	1	7		leisu47q	8064	1.07366	0.660752	1	7		leisu47q	15871	1.09187	0.736742	1	7
tsociac7q	7807	3.24286	2.30944	1	7		tsociac7q	8064	3.10553	2.27686	1	7		tsociac7q	15871	3.17308	2.2939	1	7
income7q	7807	3.63879	2.63822	1	7		income7q	8064	2.6658	2.37808	1	7		income7q	15871	3.14441	2.55605	1	7
chifar7	7807	3.66171	2.35841	1	7		chifar7	8064	3.36595	2.34728	1	7		chifar7	15871	3.51144	2.35733	1	7
chinc7q	7807	3.61688	2.5092	1	7		chinc7q	8064	3.16009	2.43828	1	7		chinc7q	15871	3.38479	2.48386	1	7
seech7q	7807	3.66556	2.44372	1	7		seech7q	8064	3.35243	2.44834	1	7		seech7q	15871	3.50646	2.45099	1	7
upain6	7807	1.35788	0.997824	1	6		upain6	8064	1.76116	1.44647	1	6		upain6	15871	1.56279	1.2623	1	6
smoke7q	7807	3.68887	2.59972	1	7		smoke7q	8064	1.27145	1.14413	1	7		smoke7q	15871	2.46059	2.33454	1	7
全样本男							全样本女							全样本
		总样本量为15871，其中男性7807，女性8064，男性握力显著大于女性平均值，居住社区差异上，均值为5.82，显示调查样本大多数居住于非大城市，男性中等程度体力活动略低于女性，但是女性的唱歌跳舞类活动多余男性。整体社会活动女性多于男性，虽然在一般社会参与上男性强于女性。女性上身病痛多余男性。
		DF
engind7q	4612	3.96964	1.97741	1	7		engind7q	3903	4.04253	2.02666	1	7		engind7q	8515	4.00305	2.00035	1	7

## Sheet: RESULT
STDYX Standardization	t			tfemale			tman
E	stimate	Est./S.E.		stimate	Est./S.E.		stimate	Est./S.E.
Effects from PHYAC to grip17q
Total	0.0102	3.894	**	0.016	3.273	***	0.048	3.355	**
Total indirect	0.0102	3.894	***	0.016	3.273	***	0.005	1.797	*
PHYAC thr SOCAC to GRIP	0.0102	3.894	***	0.016	3.273	***	0.005	1.797	*
Direct
PHYAC to GRIP				-0.002	-0.118		0.042	2.901	***
Effects from ZONE1 to GRIP17Q
Total	-0.094	-15.531	***	-0.066	-15.399	***	-0.091	-6.216	***
Total indirect	-0.02	-7.05	***	-0.003	-2.508	***	-0.002	-1.771	*
ZONE1 thr SOCAC to GRIP	-0.02	-7.05	***	-0.003	-2.508	***	-0.002	-1.771	*
ZONE1	-0.074	-12.297	***	-0.063	-3.976	***	-0.089	-6.056	***
Effects from AGE7Q to GRIP17Q	GRIP17Q			GRIP17Q			GRIP17Q
Total	-0.243	-15.513	***	-0.35	-23.073	***	-0.432	-31.473	***
Total indirect	-0.004	-3.535	***	-0.003	-2.227	**	-0.005	-2.4	**
Specific indirect
AGE7Q thr SOCAC to GRIP	-0.004	-3.535	***	-0.003	-2.227	**	-0.005	-2.4	**
Direct
AGE7Q	-0.239	-22.418	***	-0.347	-22.857	***	-0.425	-30.72	***
Effects from ENGIND7Q to GRIP17Q	to GRIP17Q			to GRIP17Q			to GRIP17Q
Total	-0.031	-2.864	***	-0.035	-3.264	***	-0.017	-1.974	**
Total indirect	-0.002	-2.993	***	-0.003	-2.397	**	-0.002	-1.792	*
Specific indirect
ENGIND7Q thr SOCAC to GRIP	-0.002	-2.993	***	-0.025	-5.651	***	-0.002	-1.792	*
Direct
ENGIND7Q	-0.029	-2.653	***	-0.032	-3.088	***	-0.015	-1.832	*
Direct
UPBODYP	-0.198	-18.877	***	-0.141	-8.736	***	-0.14	-8.517	***
SMOKING	0.03	28.23	***	0.02	2.489	**	0.002	0.147
SA	0.042	3.949	***	0.051	3.362	***	0.037	2.456	***
CHILD	-0.023	-2.012	**	-0.045	-2.539	***	-0.002	0.906

## Sheet: 524变量统计表
Variable	Obs	Mean	Std. Dev.	Min	Max			Variable	Obs	Mean	Std. Dev.	Min	Max
ID	0							ID	0
age	20354	57.7998	14.4066	0	105			age	20354	57.7998	14.4066	0	105
age7q	20354	4.04549	1.93946	1	7			age7q	20354	4.04549	1.93946	1	7
phyac1	20354	2.78378	1.97171	1	6			phyac1	20354	2.78378	1.97171	1	6
phyac2	20354	3.10234	2.26674	1	10			phyac2	20354	3.10234	2.26674	1	10
phyac3	20354	2.16036	1.28223	1	4			phyac3	20354	2.16036	1.28223	1	4
phyac4	20354	2.84971	1.97652	1	8			phyac4	20354	2.84971	1.97652	1	8
phyac5	20354	2.74098	1.08147	2	7			phyac5	20354	2.74098	1.08147	2	7
hphyact7	20354	1.96861	2.16987	1	7			hphyact7	20354	1.96861	2.16987	1	7
mphyact7	20354	2.43608	2.43435	1	7			mphyact7	20354	2.43608	2.43435	1	7
lphyact7	20354	2.75454	2.37394	1	7			lphyact7	20354	2.75454	2.37394	1	7
sphyact7	20354	3.08053	2.33424	1	7			sphyact7	20354	3.08053	2.33424	1	7
socac17q	20354	3.03326	2.21356	1	7			socac17q	20354	3.03326	2.21356	1	7
socac27q	20354	3.29041	2.31774	1	7			socac27q	20354	3.29041	2.31774	1	7
leisu1	20354	1.27331	1.80211	0	14			leisu1	20354	1.27331	1.80211	0	14
leisu2	20354	0.257541	0.672544	0	6			leisu2	20354	0.257541	0.672544	0	6
leisu3	20354	0.231453	0.779617	0	6			leisu3	20354	0.231453	0.779617	0	6
leisu4	20354	0.0215682	0.182183	0	3			leisu4	20354	0	0	0	0
leisu15q	20354	2.35246	1.55142	1	5			leisu15q	20354	2.35246	1.55142	1	5
leisu5	20354	0.510563	1.15591	0	10			leisu5	20354	0.448315	0.919555	0	3
leisu17q	20354	3.05046	2.3622	1	7			leisu17q	20354	3.05046	2.3622	1	7
leisu27q	20354	1.90877	2.01329	1	7			leisu27q	20354	1.90877	2.01329	1	7
leisu37q	20354	1.57011	1.75948	1	7			leisu37q	20354	1.57011	1.75948	1	7
leisu47q	20354	1.09964	0.76676	1	7			leisu47q	20354	1.09964	0.76676	1	7
leisu57q	20354	2.30176	2.36277	1	7			leisu57q	20354	2.30176	2.36277	1	7
leisu55q	20354	1.83227	1.52197	1	5			leisu55q	20354	1.83227	1.52197	1	5
tsociac7q	20354	3.27788	2.31617	1	7			tsociac7q	20354	3.27788	2.31617	1	7
grip17q	20354	3.99646	2.08826	1	7			grip17q	20354	3.99646	2.08826	1	7
grip27q	20354	4.00403	2.09415	1	7			grip27q	20354	4.00403	2.09415	1	7
gripwe	15867	0.461742	0.275372	0	11.655			gripwe	15867	0.461742	0.275372	0	11.655
gripwe7q	15867	3.99968	2.00143	1	7			gripwe7q	15867	3.99968	2.00143	1	7
fall7	20354	1.09708	0.443439	1	20			fall7	20354	1.09708	0.443439	1	20
standup7	20354	3.98629	2.1235	1	7			standup7	20354	3.98629	2.1235	1	7
arthri1	20354	0.211605	0.951216	0	6			arthri1	20354	0.211605	0.951216	0	6
Asthma1	20354	0.0591039	0.416926	0	3			Asthma1	20354	0.0591039	0.416926	0	3
diabete1	20354	0.113393	0.651176	0	6			diabete1	20354	0.113393	0.651176	0	6
lungdis1	20354	0.118945	0.70462	0	6			lungdis1	20354	0.118945	0.70462	0	6
Kidney1	20354	0.065933	0.467565	0	6			Kidney1	20354	0.065933	0.467565	0	6
illness	20354	1.42512	1.2047	1	7			illness	20354	1.42512	1.2047	1	7
upain6	20354	1.53631	1.23015	1	6			upain6	20354	1.53631	1.23015	1	6
dpain7	20354	1.69972	1.45491	1	7			dpain7	20354	1.69972	1.45491	1	7
smoke7q	20354	2.37511	2.42837	1	7			smoke7q	20354	2.37511	2.42837	1	7
alcohol7q	20354	2.09915	2.27308	1	7			alcohol7q	20354	2.09915	2.27308	1	7
happy7q	20354	3.34666	1.89212	1	7			happy7q	20354	3.34666	1.89212	1	7
happy1	20354	4.23052	1.31604	1	5			happy1	20354	4.23052	1.31604	1	5
depress5	20354	2.26078	1.65602	1	5			depress5	20354	2.26078	1.65602	1	5
memory	20354	4.03031	0.852287	1	5			memory	20354	4.03031	0.852287	1	5
income7q	20354	3.19657	2.53881	1	7			income7q	20354	3.19657	2.53881	1	7
income5q	20354	2.49175	1.73029	1	5			income5q	20354	2.49175	1.73029	1	5
engind7q	10753	4.00567	2.00318	1	7			engind7q	10753	4.00567	2.00318	1	7
othexp7q	20354	3.46954	2.4541	1	7			othexp7q	20354	3.46954	2.4541	1	7
chinc5q	20354	2.59099	1.69641	1	5			chinc5q	20354	2.59099	1.69641	1	5
chinc7q	20354	3.36273	2.48957	1	7			chinc7q	20354	3.36273	2.48957	1	7
seech7q	20354	3.39619	2.46528	1	7			seech7q	20354	3.39619	2.46528	1	7
contac7q	20354	3.13555	2.52391	1	7			contac7q	20354	3.13555	2.52391	1	7
chifar7	20354	3.48649	2.35411	1	7			chifar7	20354	3.48649	2.35411	1	7
marital	20354	1.70866	1.66832	0	7			marital	20354	1.70866	1.66832	0	7
marisat	20354	2.79449	0.925234	1	5			marisat	20354	2.79449	0.925234	1	5
zone	20354	5.5761	2.34549	1	7			zone	20354	5.5761	2.34549	1	7
zone1	20354	5.79233	2.01745	1	7			zone1	20354	5.79233	2.01745	1	7
shealth	20354	1.80043	2.03363	0	5			shealth	20354	1.80043	2.03363	0	5
shealth5	20354	2.39889	1.57129	1	5			shealth5	20354	2.39889	1.57129	1	5

## Sheet: CRCV
					Two-Tailed
		Estimate	S.E.	Est./S.E.	P-Value	SMC	CR	AVE
PHYAC BY	PHYAC4	0.993	0.001	1171.92	0	0.986	0.962	0.894
	PHYAC2	0.992	0.001	1153.51	0	0.984
	PHYAC5	0.844	0.003	307.142	0	0.712
SOCAC BY	SA1	0.657	0.011	60.927	0	0.432	0.913	0.806
	SA2	0.488	0.009	53.084	0	0.238
	SA3	1.322	0.017	77.091	0	1.748
FAMILY BY	CHINC7Q	0.505	0.011	46.85	0	0.255	0.746	0.506
	SEECH7Q	0.713	0.011	67.203	0	0.508
	CHIFAR7	0.869	0.01	83.624	0	0.755
523tincompconsumeilltry.out是这个表
523tINCOMPconsumeilltry2.inp用老数据				加了个婚姻，加了个喝酒，结果挺好，图跑不出来
525tincompconsumeilltry2.out 效果还行，恩格尔系数不显著，收入显著

## Sheet: VAR
Definition/codes of the potential confounding variables.
Variable	Codes/definition(original questionary)	Codes/definition
GENDER		1=Male; 0=female
Residency area	1. Main city zone 2. Combination zone between urban and rural areas 3. The town center	recode zone(1=3)(2=1)(3=2)(4=6)(6=4),
	4. ZhenXiang area(between town and township) 5. special area 6. Township central 7. Village
Age	Continuous variable
high level PA	Vigorous activities make you breathe much harder than normal and may include heavy
	lifting, digging, plowing, aerobics,fast bicycling, and cycling with a heavy load.	1=yes; 0=no
	1=yes; 2=no
Middle level PA	Moderate physical activities include carrying light loads,
	bicycling at a regular pace, or mopping the floor. 1=yes; 2=no	1=yes; 0=no
Low level PA	walking to travel from place to place, and any other walking that you might do
	solely for recreation, sport, exercise, or leisure. 1=yes; 2=no
	During a usual week,did you do any […] forat least 10 minutescontinuously?
	How much time did you usually spend doing […] on one of those days?
	one of those days?DA053 1. < 2 hours 2. 2 hours DA054 1.< 30 minutes 2.>30minutes DA055 1.<4hours; 2.>4hours	recode 1to6 from < 30 minutes to >4hours	VV
SA1	Have you done any of these activities in the last month?
	1. Interacted with friends	leisu1=leisures1+leisures2+leisures8+leisures9+leisures10+leisures11/						正常交往
	2. Played Ma-jong, played chess, played cards, or went to community club	leisu2=34567		慈善性质
	3. Provided help to family, friends, or neighbors who do not live with you	leisu234实在样本太少，所以合并
SA2	4. Went to a sport, social, or other kind of club	tleisure	sum all	全部不计频率
	5. Took part in a community-related organization
	6. Done voluntary or charity work
	7. Cared for a sick or disabled adult who does not live with you
	8. Attended an educational or training course
	9. Stock investment
Total SA	10. Used the Internet
	11. Other
	DA057 Frequency of activity in the last month 1. Almost daily 2. Almost every week 3. Not regularly	recode 1to 3 form Not regularly to almost daily
Living near children
Children's Income	How much did the total income of [child’s name] (and his/her spouse) in the past
	year?from1. 0,2. less than 2000 yuan to12. more than 300000 yuan
Contact with Chileren	CD004 How often do you have contact with (child’s name) either by phone, text message,
engle index	mail, or email, when you didn’t live with (child’s name)?1. Almost every day9. Almost never
smoke	DA063 In one day about how many cigarettes do/did you consume
alcohol	DA068 What type of alcoholic beverages did you drink? Liquor, wine, or beer?
	1. Liquor, including white liquor, whisky, and others2. Beer3. Wine or rice wine
	DA069 Did you ever drink alcoholic beverages in the past? How often?
	DA075 The last time you drank beer last year, how many bottles of beer did you drink?
	DA074 How many times per month did you drink beer in the last year?
	DA075 The last time you drank beer last year, how many bottles of beer did you drink?
	(1bottle= 2:5 mugs, 1mug= 220cc)
	DA073 The last time you drank liquor last year, how many liang of liquor did you drink?
	(1 liang = 50cc/50ml)
marital satisfy
see children	CD003 How often do you see (child’s name)?1. Almost every day 9. Almost never
upain	DA042 On what part of your body do you feel pain? Please list all parts of body you are		sum 1-5as upain
	currently feeling pain.
	1. Head (Headache) 2. Shoulder3. Arm 4. Wrist 5. Fingers 6. Chest
	7. Stomach (Stomachache) 8. Back 9. Waist10. Buttocks 15. Neck
	GE009 Please tell me the expenditure last month for your household for the following items.
	2. Utilities: Water and electricity
	3. Fuels (including gas, coal, etc.)
	GE010 1. Clothing and bedding 3. Heating(centrally heated)
	10. Purchase, Maintenance and repair (of transportation vehicles, appliances, communication
	products, etc
	11. Property management fees (including parking fee)
grip strenth	gc005-gc006 Conduct the hand strength measurements		grip2=(qc005+qc006)/2/*第二次测试左右手平均*/

## Sheet: HYP
HA：中等程度的运动会对于握力有正向作用						不支持
HB:积极类型社交活动对于各个老年组的握力都有改善.						支持
HC：人口密集度和邻里关系的组合与社会参与正相关						支持
HD: 生活水平和握力正相关						支持
HE:是子女关系而不是婚姻关系影响社交						支持
HF1:，上身疼痛对握力产生影响						支持
HF2：吸烟和握力关系负面						支持

## Sheet: 614统计
Variable	Mean	Std. Dev.	Mean	Std. Dev.	Mean	Std. Dev.
grip27q	4.06704	2.06264	4.73293	2.28234	3.42237	1.57666
zone1	5.81891	1.99545	5.82298	1.99902	5.81498	1.99211
age	62.8212	9.09788	62.8934	8.93348	62.7514	9.25429
age7q	4.12488	1.91315	4.15499	1.90978	4.09573	1.91608
mphyact7	2.38435	2.40438	2.30665	2.36882	2.45957	2.43611
lphyact7	2.75502	2.37089	2.75996	2.37229	2.75025	2.36968
phyac5	2.73429	1.07244	2.65377	0.93575	2.81225	1.18476
leisu17q	3.07693	2.41058	3.17907	2.43284	2.97805	2.38482
leisu47q	1.09187	0.736742	1.11067	0.807376	1.07366	0.660752
tsociac7q	3.17308	2.2939	3.24286	2.30944	3.10553	2.27686
income7q	3.14441	2.55605	3.63879	2.63822	2.6658	2.37808
chifar7	3.51144	2.35733	3.66171	2.35841	3.36595	2.34728
chinc7q	3.38479	2.48386	3.61688	2.5092	3.16009	2.43828
seech7q	3.50646	2.45099	3.66556	2.44372	3.35243	2.44834
upain6	1.56279	1.2623	1.35788	0.997824	1.76116	1.44647
smoke7q	2.46059	2.33454	3.68887	2.59972	1.27145	1.14413
